# Supplementary material for: Imidazole-Functionalized Thieno[3,2-c]Quinoline Hybrids in Aggressive Medullary Thyroid Cancer Cell Models: Biological Evaluation and in Silico Insights
Source: Pharmaceuticals (Basel). 2026 Jul 3;19(7):1037. doi: 10.3390/ph19071037 (PMC13415440; doi:10.3390/ph19071037)
Supplement: Supplementary file 1 [file pharmaceuticals-19-01037-s001.zip]

Archive with 2 entries (2 files):
- Supporting Material for Pharmaceuticals revised.pdf
- Supporting Material Tables S4-S6.xlsx
