# Supplementary material for: Imidazole-Functionalized Thieno[3,2-c]Quinoline Hybrids in Aggressive Medullary Thyroid Cancer Cell Models: Biological Evaluation and in Silico Insights
Source: Pharmaceuticals (Basel). 2026 Jul 3;19(7):1037. doi: 10.3390/ph19071037 (PMC13415440; doi:10.3390/ph19071037)
Supplement: Supplementary file 1 [file pharmaceuticals-19-01037-s001.zip › Supporting Material Tables S4-S6.xlsx]

## Sheet: TABLE S4 - qikprop output
CPD	#stars	#amine	#amidine	#acid	#amide	#rotor	#rtvFG	CNS	mol MW	dipole	SASA	FOSA	FISA	PISA	WPSA	volume	donor HB	accpt HB	dip^2/V	ACxDN^.5/SA	glob	QPpolrz	QPlogPC16	QPlogPoct	QPlogPw	QPlogPo/w	QPlogS	CIQPlogS	QPlogHERG	QPPCaco	QPlogBB	QPPMDCK	QPlogKp	IP(eV)	EA(eV)	#metab	QPlogKhsa	Human Oral Absorption	Percent Human Oral Absorption	SAfluorine	SAamideO	PSA	#NandO	RuleOfFive	RuleOfThree	#ringatoms	#in34	#in56	#noncon
1b	2	0	0	0	0	5	0	-2	435.453	0.489	715.421	228.903	215.243	244.54	26.734	1276.74	0	5.5	0.0001873	0	0.795556	44.066	13.562	18.021	8.892	3.845	-6.197	-6.908	-6.006	90.106	-1.94	51.406	-4.145	9.516	2.169	4	0.641	3	84.443	0	0	129.351	8	0	1	19	0	19	0
2b	1	0	0	0	0	7	0	-2	485.559	10.404	813.754	276.278	188.112	322.64	26.725	1468.55	2	7.5	0.073714	0.0130342	0.767828	51.204	16.317	25.367	13.934	4.38	-7.187	-7.468	-6.827	162.944	-1.92	97.512	-3.178	8.257	1.506	6	0.773	1	92.18	0	0	124.755	8	0	1	24	0	24	0
2d	1	0	0	0	0	7	0	-2	539.531	11.489	821.573	188.604	183.92	314.5	134.549	1498.72	2	7.5	0.0880721	0.0129101	0.770901	52.333	15.675	26.487	13.906	5.002	-7.793	-8.561	-6.739	178.561	-1.591	419.45	-3.129	8.21	1.604	5	0.856	1	70.618	116.43	0	123.8	8	2	1	24	0	24	0
2g	1	0	0	0	0	7	0	-2	499.586	11.437	816.948	344.878	175.912	278.33	17.828	1507.06	2	7	0.0867964	0.0121176	0.778141	52.322	16.144	25.558	13.061	4.832	-7.379	-7.948	-6.449	212.678	-1.752	116.241	-3.109	8.222	1.463	7	0.979	1	96.902	0	0	123.18	8	0	2	24	0	24	0
2i	1	0	0	0	0	7	0	-2	553.558	12.302	858.438	262.806	178.69	274.016	142.926	1559.06	2	7	0.0970769	0.011532	0.75747	54.362	16.08	26.948	13.195	5.599	-8.652	-9.047	-6.763	200.165	-1.584	527.453	-3.175	8.137	1.521	6	1.105	1	75	116.335	0	123.34	8	2	1	24	0	24	0
[truncated: 2 more columns]

## Sheet: TABLE S5 - SWISS adme output
CDP	Canonical SMILES	Formula	MW	#Heavy atoms	#Aromatic heavy atoms	Fraction Csp3	#Rotatable bonds	#H-bond acceptors	#H-bond donors	MR	TPSA	Silicos-IT Log P	MLogP	ESOL Log S	ESOL Solubility (mg/ml)	ESOL Solubility (mol/l)	Ali Log S	Ali Solubility (mg/ml)	Ali Solubility (mol/l)	Silicos-IT LogSw	Silicos-IT Solubility (mg/ml)	Silicos-IT Solubility (mol/l)	Pgp substrate	CYP1A2 inhibitor	CYP2C19 inhibitor	CYP2C9 inhibitor	CYP2D6 inhibitor	CYP3A4 inhibitor	log Kp (cm/s)	Lipinski #violations	Ghose #violations	Veber #violations	Egan #violations	Muegge #violations	PAINS #alerts	Brenk #alerts
1b	CCOC(=O)c1sc2c(c1NC(=O)c1ccc(cc1)C)cnc1c2cc(cc1)[N+](=O)[O-]	C22H17N3O5S	435.45	31	19	0.14	7	6	1	121.21	142.35	3.47	2.5	-5.9	0.000554	1.27e-06	-8.08	3.61e-06	8.28e-09	-7.3	2.18e-05	5e-08	No	No	Yes	Yes	No	Yes	-5.16	0	0	1	1	1	0	2
2b	CCOC(=O)c1sc2c(c1NC(=O)c1ccc(cc1)C)cnc1c2cc(NCc2c[nH]c[n]2)cc1	C26H23N5O3S	486.57	35	24	0.15	9	4	4	139.23	138.49	5.76	2.36	-6.03	0.000457	9.39e-07	-7.82	7.29e-06	1.5e-08	-9.68	1.01e-07	2.08e-10	No	Yes	Yes	Yes	Yes	Yes	-5.6	0	2	0	1	1	0	0
2d	CCOC(=O)c1sc2c(c1NC(=O)c1ccc(cc1)C(F)(F)F)cnc1c2cc(NCc2c[nH]c[n]2)cc1	C26H20F3N5O3S	540.54	38	24	0.15	10	7	4	139.26	138.49	6.33	2.66	-6.58	0.000141	2.61e-07	-8.36	2.34e-06	4.33e-09	-10.12	4.13e-08	7.64e-11	No	Yes	Yes	Yes	Yes	Yes	-5.56	1	3	0	2	1	0	0
2g	CCOC(=O)c1sc2c(c1NC(=O)c1ccc(cc1)C)cnc1c2cc(cc1)NCc1[n]c[nH]c1C	C27H25N5O3S	500.59	36	24	0.19	9	4	4	144.19	138.49	6.29	2.56	-6.35	0.000223	4.45e-07	-8.24	2.88e-06	5.76e-09	-10.05	4.44e-08	8.87e-11	No	Yes	Yes	Yes	Yes	Yes	-5.4	1	2	0	1	1	0	0
2i	CCOC(=O)c1sc2c(c1NC(=O)c1ccc(cc1)C(F)(F)F)cnc1c2cc(NCc2[n]c[nH]c2C)cc1	C27H22F3N5O3S	554.56	39	24	0.19	10	7	4	144.23	138.49	6.87	2.86	-6.91	6.82e-05	1.23e-07	-8.78	9.22e-07	1.66e-09	-10.49	1.81e-08	3.26e-11	No	No	Yes	Yes	No	Yes	-5.36	1	3	0	2	1	0	0

## Sheet: TABLE S6 - ProTox output 
Classification	Target	Shorthand	1b	2b	2d	2g	2i
SMILES CODES			CCOC(=O)c1sc2c(c1NC(=O)c1ccc(cc1)C)cnc1c2cc(cc1)[N+](=O)[O-]	CCOC(=O)c1sc2c(c1NC(=O)c1ccc(cc1)C)cnc1c2cc(NCc2c[nH]c[nH+]2)cc1	CCOC(=O)c1sc2c(c1NC(=O)c1ccc(cc1)C(F)(F)F)cnc1c2cc(NCc2c[nH]c[nH+]2)cc1	CCOC(=O)c1sc2c(c1NC(=O)c1ccc(cc1)C)cnc1c2cc(cc1)NCc1[nH+]c[nH]c1C	CCOC(=O)c1sc2c(c1NC(=O)c1ccc(cc1)C(F)(F)F)cnc1c2cc(NCc2[nH+]c[nH]c2C)cc1
Predicted Toxicity Class			4	4	4	4	4
PRED LD50 (mg/kg)			1100	840	1100	1000	1100
Organ toxicity	Hepatotoxicity	dili	Inactive (0.55)	Inactive (0.73)	Inactive (0.68)	Inactive (0.75)	Inactive (0.7)
Organ toxicity	Neurotoxicity	neuro	Inactive (0.82)	Active (0.65)	Active (0.72)	Active (0.61)	Active (0.68)
Organ toxicity	Nephrotoxicity	nephro	Inactive (0.53)	Active (0.61)	Active (0.58)	Active (0.6)	Active (0.57)
Organ toxicity	Respiratory toxicity	respi	Active (0.57)	Active (0.74)	Active (0.78)	Active (0.76)	Active (0.76)
Organ toxicity	Cardiotoxicity	cardio	Inactive (0.67)	Inactive (0.66)	Inactive (0.65)	Inactive (0.65)	Inactive (0.66)
Toxicity end points	Carcinogenicity	carcino	Active (0.56)	Inactive (0.57)	Inactive (0.55)	Inactive (0.58)	Inactive (0.58)
Toxicity end points	Immunotoxicity	immuno	Inactive (0.89)	Inactive (0.82)	Active (0.6)	Inactive (0.86)	Active (0.51)
Toxicity end points	Mutagenicity	mutagen	Active (0.89)	Inactive (0.57)	Inactive (0.58)	Inactive (0.55)	Inactive (0.56)
Toxicity end points	Cytotoxicity	cyto	Inactive (0.67)	Inactive (0.61)	Inactive (0.58)	Inactive (0.59)	Inactive (0.58)
Toxicity end points	BBB-barrier	bbb	Active (0.52)	Active (0.55)	Active (0.58)	Active (0.55)	Active (0.58)
Toxicity end points	Ecotoxicity	eco	Active (0.58)	Inactive (0.56)	Inactive (0.52)	Inactive (0.54)	Inactive (0.51)
Toxicity end points	Clinical toxicity	clinical	Inactive (0.6)	Inactive (0.58)	Inactive (0.5)	Inactive (0.61)	Inactive (0.53)
Toxicity end points	Nutritional toxicity	nutri	Inactive (0.54)	Inactive (0.64)	Inactive (0.57)	Inactive (0.62)	Inactive (0.58)
Tox21-Nuclear receptor signalling pathways	Aryl hydrocarbon Receptor (AhR)	nr_ahr	Active (0.51)	Inactive (0.62)	Inactive (0.69)	Inactive (0.63)	Inactive (0.68)
Tox21-Nuclear receptor signalling pathways	Androgen Receptor (AR)	nr_ar	Inactive (0.97)	Inactive (0.95)	Inactive (0.94)	Inactive (0.94)	Inactive (0.95)
Tox21-Nuclear receptor signalling pathways	Androgen Receptor Ligand Binding Domain (AR-LBD)	nr_ar_lbd	Inactive (0.96)	Inactive (0.95)	Inactive (0.95)	Inactive (0.95)	Inactive (0.95)
Tox21-Nuclear receptor signalling pathways	Aromatase	nr_aromatase	Inactive (0.9)	Inactive (0.86)	Inactive (0.89)	Inactive (0.84)	Inactive (0.89)
Tox21-Nuclear receptor signalling pathways	Estrogen Receptor Alpha (ER)	nr_er	Inactive (0.81)	Inactive (0.79)	Inactive (0.77)	Inactive (0.82)	Inactive (0.79)
Tox21-Nuclear receptor signalling pathways	Estrogen Receptor Ligand Binding Domain (ER-LBD)	nr_er_lbd	Inactive (0.95)	Inactive (0.97)	Inactive (0.97)	Inactive (0.98)	Inactive (0.97)
Tox21-Nuclear receptor signalling pathways	Peroxisome Proliferator Activated Receptor Gamma (PPAR-Gamma)	nr_ppar_gamma	Inactive (0.94)	Inactive (0.94)	Inactive (0.93)	Inactive (0.94)	Inactive (0.94)
Tox21-Stress response pathways	Nuclear factor (erythroid-derived 2)-like 2/antioxidant responsive element (nrf2/ARE)	sr_are	Inactive (0.89)	Inactive (0.92)	Inactive (0.93)	Inactive (0.92)	Inactive (0.93)
Tox21-Stress response pathways	Heat shock factor response element (HSE)	sr_hse	Inactive (0.89)	Inactive (0.92)	Inactive (0.93)	Inactive (0.92)	Inactive (0.93)
Tox21-Stress response pathways	Mitochondrial Membrane Potential (MMP)	sr_mmp	Active (0.63)	Inactive (0.78)	Inactive (0.73)	Inactive (0.79)	Inactive (0.74)
Tox21-Stress response pathways	Phosphoprotein (Tumor Supressor) p53	sr_p53	Inactive (0.7)	Inactive (0.83)	Inactive (0.86)	Inactive (0.81)	Inactive (0.84)
Tox21-Stress response pathways	ATPase family AAA domain-containing protein 5 (ATAD5)	sr_atad5	Inactive (0.87)	Inactive (0.89)	Inactive (0.92)	Inactive (0.89)	Inactive (0.91)
Molecular Initiating Events	Thyroid hormone receptor alpha (THRα)	mie_thr_alpha	Inactive (0.79)	Inactive (0.93)	Inactive (0.93)	Inactive (0.93)	Inactive (0.93)
Molecular Initiating Events	Thyroid hormone receptor beta (THRβ)	mie_thr_beta	Active (0.52)	Inactive (0.68)	Inactive (0.71)	Inactive (0.69)	Inactive (0.68)
Molecular Initiating Events	Transtyretrin (TTR)	mie_ttr	Inactive (0.58)	Inactive (0.67)	Inactive (0.66)	Inactive (0.67)	Inactive (0.67)
Molecular Initiating Events	Ryanodine receptor (RYR)	mie_ryr	Inactive (0.86)	Inactive (0.75)	Inactive (0.78)	Inactive (0.75)	Inactive (0.78)
Molecular Initiating Events	GABA receptor (GABAR)	mie_gabar	Inactive (0.8)	Inactive (0.78)	Inactive (0.82)	Inactive (0.79)	Inactive (0.81)
Molecular Initiating Events	Glutamate N-methyl-D-aspartate receptor (NMDAR)	mie_nmdar	Inactive (0.98)	Inactive (0.96)	Inactive (0.96)	Inactive (0.96)	Inactive (0.97)
Molecular Initiating Events	alpha-amino-3-hydroxy-5-methyl-4-isoxazolepropionate receptor (AMPAR)	mie_ampar	Inactive (0.98)	Inactive (0.97)	Inactive (0.95)	Inactive (0.97)	Inactive (0.96)
Molecular Initiating Events	Kainate receptor (KAR)	mie_kar	Inactive (0.98)	Inactive (0.99)	Inactive (0.98)	Inactive (0.99)	Inactive (0.98)
Molecular Initiating Events	Achetylcholinesterase (AChE)	mie_ache	Inactive (0.75)	Inactive (0.66)	Inactive (0.68)	Inactive (0.67)	Inactive (0.69)
Molecular Initiating Events	Constitutive androstane receptor (CAR)	mie_car	Inactive (0.99)	Inactive (0.99)	Inactive (0.99)	Inactive (0.99)	Inactive (0.99)
Molecular Initiating Events	Pregnane X receptor (PXR)	mie_pxr	Inactive (0.75)	Inactive (0.72)	Inactive (0.66)	Inactive (0.68)	Inactive (0.63)
Molecular Initiating Events	NADH-quinone oxidoreductase (NADHOX)	mie_nadhox	Inactive (0.97)	Inactive (0.94)	Inactive (0.94)	Inactive (0.91)	Inactive (0.93)
Molecular Initiating Events	Voltage gated sodium channel (VGSC)	mie_vgsc	Inactive (0.89)	Inactive (0.6)	Active (0.52)	Inactive (0.6)	Active (0.5)
Molecular Initiating Events	Na+/I- symporter (NIS)	mie_nis	Inactive (0.74)	Inactive (0.66)	Inactive (0.69)	Inactive (0.67)	Inactive (0.7)
Metabolism	Cytochrome CYP1A2	CYP1A2	Inactive (0.57)	Inactive (0.77)	Inactive (0.81)	Inactive (0.77)	Inactive (0.82)
Metabolism	Cytochrome CYP2C19	CYP2C19	Inactive (0.74)	Inactive (0.7)	Inactive (0.69)	Inactive (0.69)	Inactive (0.69)
Metabolism	Cytochrome CYP2C9	CYP2C9	Active (0.54)	Inactive (0.62)	Inactive (0.55)	Inactive (0.62)	Inactive (0.56)
Metabolism	Cytochrome CYP2D6	CYP2D6	Inactive (0.73)	Inactive (0.65)	Inactive (0.61)	Inactive (0.61)	Inactive (0.57)
Metabolism	Cytochrome CYP3A4	CYP3A4	Inactive (0.54)	Inactive (0.58)	Inactive (0.55)	Inactive (0.57)	Inactive (0.54)
Metabolism	Cytochrome CYP2E1	CYP2E1	Inactive (0.99)	Inactive (0.99)	Inactive (0.99)	Inactive (0.99)	Inactive (0.99)
NUMBER OF TOXICOLOGICAL ALERTS (ACTIVE)			9	4	6	4	6
MEAN PROBABILITY			0.7	0.762667	0.752667	0.760444	0.749111
